# Supplementary material for: Access to Enantiomerically Pure P-Chiral 1-Phosphanorbornane Silyl Ethers
Source: Molecules. 2023 Aug 23;28(17):6210. doi: 10.3390/molecules28176210 (PMC10488433; doi:10.3390/molecules28176210)
Supplement: Supplementary file 1 [file molecules-28-06210-s001.zip]

Archive with 1 entries (1 files):
- molecules-2574134-supplementary.pdf
